# Supplementary material for: Endobody: Genetically Encodable Nanobody‐CPP Chimeras for Degradation of Membrane and Extracellular Proteins
Source: Adv Sci (Weinh). 2026 Jun 23:e76075. Online ahead of print. doi: 10.1002/advs.76075 (PMC13336368; doi:10.1002/advs.76075)
Supplement: Supplementary file 2 — Supporting File 2: advs76075‐sup‐0002‐DataFile.xlsx. [file ADVS-9999-e76075-s001.xlsx]

## Sheet: Figure 1
Fig1C			Fig1D			Fig1F			Fig1G
EGFP-EGFR	PCC		GBP-R9(μM)	EGFR/GAPDH		NbEGFR-CPPs	EGFR/GAPDH		FAM-NbEGFR-R9	Average fluorescence intensity
1	0.348		0	100		NbEGFR	100		1	336.52
2	0.37		5	108.205		NbEGFR-R9	26.0163		2	523.399
3	0.264		10	35.4658		NbEGFR-TAT	65.8519		3	489.06
4	0.517		25	34.9695		NbEGFR-pVEC	91.0952		4	525.485
5	0.234		50	21.6656		NbEGFR-Bac7	29.3525		5	527.862
6	0.49		100	17.1151		NbEGFR-C105Y	99.3038		6	360.618
7	0.209					NbEGFR-Pep7	109.864		7	420.896
8	0.3		0	100					8	436.298
9	0.513		5	95.8172		NbEGFR	100		9	537.086
10	0.103		10	51.0299		NbEGFR-R9	35.5883		10	484.123
			25	56.7721		NbEGFR-TAT	73.1494		FAM-NbEGFR-TAT
EGFP-EGFR&TMR			50	28.2058		NbEGFR-pVEC	104.524		1	260.679
1	0.197		100	23.7932		NbEGFR-Bac7	50.4299		2	336.457
2	0.495					NbEGFR-C105Y	117.084		3	434.32
3	0.49		0	100		NbEGFR-Pep7	107.112		4	280.398
4	0.277		5	86.5604					5	192.379
5	0.261		10	29.3594		NbEGFR	100		6	260.94
6	0.28		25	28.3715		NbEGFR-R9	29.6852		7	52.228
7	0.24		50	26.6969		NbEGFR-TAT	75.3536		8	67.373
8	0.107		100	25.0739		NbEGFR-pVEC	83.0993		9	299.951
9	0.444					NbEGFR-Bac7	43.8501		10	259.469
10	0.244					NbEGFR-C105Y	89.3418		FAM-NbEGFR-pVEC
						NbEGFR-Pep7	77.94		1	41.337
EGFP-EGFR&TMR-GBP-R9									2	30.435
1	0.928								3	55.632
2	0.923								4	28.346
3	0.923								5	23.371
4	0.922								6	25.825
5	0.903								7	14.622
6	0.872								8	11.991
7	0.865								9	45.317
8	0.966								10	28.881
9	0.948								FAM-NbEGFR-BAC7
10	0.896								1	724.07
									2	640.744
									3	824.067
									4	803.404
									5	519.019
									6	831.587
									7	753.229
									8	501.639
									9	667.78
									10	385.969
									FAM-NbEGFR-C105Y
									1	69.32
									2	79.331
									3	108.937
									4	93.103
									5	70.751
									6	116.431
									7	71.369
									8	27.472
									9	59.383
									10	73.807
									FAM-NbEGFR-Pep7
									1	69.631
									2	78.031
									3	204.333
									4	93.887
									5	148.329
									6	77.353
									7	90.106
									8	97.043
									9	50.348
									10	88.143

## Sheet: Figure 2
Fig2A_ii			Fig2B_ii			Fig2C_ii			Fig2A_iii			Fig2B_iii			Fig2C_iii
NbEGFR-R9(μM)	EGFR/GAPDH		NbPD-L1-R9(μM)	PD-L1/GAPDH		NbHER2-R9(μM)	HER2/GAPDH		NbEGFR-R9(h)	EGFR/GAPDH		NbPD-L1-R9(h)	PD-L1/GAPDH		NbHER2-R9(h)	HER2/GAPDH
0	100		0	100		0	100		0	100		0	100		0	100
1	48.1148		1	97.4899		1	104.761		1	103.685		1	82.148		1	86.9384
2.5	35.8738		2.5	87.0921		2.5	101.716		3	59.5403		3	49.0058		3	49.2256
5	16.3808		5	81.3185		5	53.9815		6	29.484		6	27.7215		6	34.5657
10	15.2063		10	34.8384		10	29.2054		12	22.282		12	15.9712		12	22.8902
20	14.0459		20	27.5395		20	20.4656		24	21.2495		24	13.6326		24	20.0075
0	100		0	100		0	100		0	100		0	100		0	100
1	50.5303		1	100.236		1	108.441		1	88.6911		1	94.9639		1	83.9513
2.5	34.1832		2.5	100.728		2.5	89.3029		3	42.8637		3	65.6861		3	76.5649
5	17.8555		5	91.4437		5	76.6438		6	31.4052		6	39.6586		6	32.0375
10	17.9752		10	39.631		10	29.2924		12	23.0395		12	27.629		12	11.1035
20	13.7582		20	38.0841		20	24.3843		24	22.917		24	25.3207		24	12.2628
0	100		0	100		0	100		0	100		0	100		0	100
1	54.4658		1	101.114		1	93.536		1	99.4522		1	102.888		1	63.5711
2.5	28.9675		2.5	105.631		2.5	73.0355		3	76.9594		3	71.8304		3	54.5407
5	16.4788		5	91.7974		5	32.1984		6	49.2755		6	50.0561		6	35.2694
10	17.0336		10	47.017		10	20.4875		12	26.8225		12	36.0139		12	29.1371
20	16.1267		20	46.1906		20	20.3271		24	22.557		24	33.1278		24	17.9295

## Sheet: Figure 3
Fig3A			Fig3B			Fig3C			Fig3D			Fig3E			Fig3F			Fig3G			Fig3H			Fig3I
EGFP-EGFR&mCherry-Rab5a	PCC		EGFP-EGFR&mCherry-Rab7a	PCC		EGFP-EGFR&Lyso-Tracker	PCC		PBS	100		PBS	100		PBS	100		PBS	100		PBS	100		DMSO	Average fluorescence intensity
PBS			PBS			PBS			NbEGFR-R9	26.9561		NbEGFR-R9	24.5272		NbEGFR-R9	20.4535		NbEGFR-R9	18.1825		NbEGFR-R9	19.4757		1	158.262
1	0.535		1	0.465		1	0.397		Bafilomycin A1	106.272		MG132	108.856		Nystatin	104.996		EIPA	118.788		pitstop2	98.1004		2	118.873
2	0.562		2	0.516		2	0.334		NbEGFR-R9+Bafilomycin A1	102.867		NbEGFR-R9+MG132	26.7771		NbEGFR-R9+Nystatin	22.4969		NbEGFR-R9+EIPA	16.8135		NbEGFR-R9+pitstop2	97.5649		3	120.503
3	0.575		3	0.45		3	0.503																	4	96.167
4	0.573		4	0.534		4	0.487		PBS	100		PBS	100		PBS	100		PBS	100		PBS	100		5	187.825
5	0.53		5	0.541		5	0.481		NbEGFR-R9	17.4567		NbEGFR-R9	26.266		NbEGFR-R9	33.8311		NbEGFR-R9	23.3436		NbEGFR-R9	25.0359		6	195.295
6	0.545		6	0.434		6	0.319		Bafilomycin A1	109.051		MG132	96.7261		Nystatin	114.905		EIPA	94.3166		pitstop2	103.511		7	105.221
7	0.491		7	0.539		7	0.565		NbEGFR-R9+Bafilomycin A1	93.466		NbEGFR-R9+MG132	30.3606		NbEGFR-R9+Nystatin	34.3417		NbEGFR-R9+EIPA	24.7627		NbEGFR-R9+pitstop2	107.395		8	189.221
8	0.428		8	0.401		8	0.453																	9	159.067
9	0.26		9	0.442		9	0.529		PBS	100		PBS	100		PBS	100		PBS	100		PBS	100		10	85.438
10	0.366		10	0.337		10	0.468		NbEGFR-R9	33.0567		NbEGFR-R9	25.9723		NbEGFR-R9	23.7242		NbEGFR-R9	18.3223		NbEGFR-R9	29.1543		pitstop2
NbEGFR			NbEGFR			NbEGFR			Bafilomycin A1	99.5857		MG132	93.2765		Nystatin	96.0288		EIPA	91.7835		pitstop2	97.0215		1	3.747
1	0.436		1	0.332		1	0.367		NbEGFR-R9+Bafilomycin A1	99.3261		NbEGFR-R9+MG132	20.5681		NbEGFR-R9+Nystatin	22.7342		NbEGFR-R9+EIPA	21.1374		NbEGFR-R9+pitstop2	97.5286		2	3.933
2	0.498		2	0.487		2	0.305																	3	4.502
3	0.56		3	0.304		3	0.4																	4	3.645
4	0.473		4	0.414		4	0.527																	5	3.912
5	0.543		5	0.429		5	0.438																	6	3.068
6	0.368		6	0.318		6	0.508																	7	3.628
7	0.507		7	0.517		7	0.527																	8	2.568
8	0.438		8	0.521		8	0.543																	9	2.881
9	0.509		9	0.485		9	0.549																	10	2.367
10	0.436		10	0.494		10	0.496																	Nystatin
NbEGFR-R9			NbEGFR-R9			NbEGFR-R9																		1	153.32
1	0.882		1	0.902		1	0.963																	2	169.877
2	0.828		2	0.899		2	0.939																	3	151.343
3	0.84		3	0.972		3	0.926																	4	109.948
4	0.87		4	0.912		4	0.939																	5	176.837
5	0.932		5	0.917		5	0.954																	6	135.448
6	0.948		6	0.94		6	0.898																	7	111.934
7	0.781		7	0.933		7	0.938																	8	143.386
8	0.846		8	0.953		8	0.946																	9	134.776
9	0.833		9	0.816		9	0.925																	10	144.382
10	0.78		10	0.929		10	0.952																	EIPA
																								1	173.713
																								2	167.605
																								3	110.237
																								4	108.387
																								5	153.706
																								6	179.535
																								7	174.615
																								8	181.209
																								9	140.883
																								10	106.719

## Sheet: Figure 4
Fig4C			Fig4D				Fig4F			Fig4G					Fig4J
EGFP: GBP-R9	Average fluorescence intensity		MDA-MB-231	EGFP	EGFP+GBP-R9		NbHE4-R9(μM)	HE4/Serum total protein		Edu_NbHE4-R9	PBS	NbHE4	NbHE4-R9		NbHE4-NbEGFR-R9(μM)	EGFR/GAPDH	HE4/GAPDH
1: 0			1	1.77	239.588		0	100		1	40/61	18/28	10/30		0	100	100
1	1.357		2	1.765	202.372		1	72.3446		2	36/57	27/52	10/34		1	55.7549	80.1941
2	1.471		3	1.793	289.992		2.5	55.9035		3	23/46	28/50	9/50		2.5	29.4155	63.3303
3	1.402		4	1.811	121.444		5	26.4339		4	27/45	17/26	6/27		5	17.268	41.2433
4	1.388		5	1.797	183.536		10	16.7306		5	31/42	30/52	12/37		10	18.259	16.0666
5	0.987		6	1.814	159.031		20	10.06		6	31/52	29/50	11/39		20	19.3828	17.3982
6	1.409		7	1.75	233.163					7	30/48	28/44	12/45
7	1.406		8	1.776	375.31		0	100							0	100	100
8	1.303		9	1.844	178.115		1	72.3725							1	61.5588	95.0689
9	1.408		10	1.784	309.733		2.5	46.7684							2.5	28.9825	85.3415
10	1.459		A549				5	31.0387							5	17.0939	75.742
1: 0.5			1	1.529	452.219		10	18.1053							10	15.9343	24.282
1	48.355		2	1.468	609.441		20	20.4669							20	19.1145	20.3017
2	59.661		3	1.612	464.879
3	60.683		4	1.527	491.587		0	100							0	100	100
4	67.228		5	1.779	456.076		1	77.2204							1	60.5683	85.6316
5	66.385		6	1.766	206.082		2.5	66.8459							2.5	40.3046	67.0098
6	26.096		7	1.46	275.401		5	37.7081							5	23.6968	50.7872
7	52.126		8	1.474	645.823		10	20.5884							10	25.6497	23.638
8	52.296		9	1.668	240.219		20	21.1753							20	22.2499	26.246
9	22.268		10	1.536	322.698
10	47.544		OVCAR3
1: 1			1	2.036	389.588
1	289.243		2	1.978	226.101
2	267.499		3	2.019	416.545
3	144.889		4	2.388	604.391
4	356.126		5	2.178	190.714
5	230.378		6	2.191	318.696
6	264.143		7	2.212	275.171
7	202.794		8	2.137	298.678
8	506.852		9	2.164	394.931
9	126.506		10	2.47	227.843
10	428.915		SK-BR-3
1: 2			1	2.089	129.631
1	404.223		2	1.915	159.654
2	320.404		3	2.12	156.191
3	394.497		4	1.952	171.828
4	322.355		5	1.902	361.353
5	482.131		6	2.031	164.815
6	394.704		7	1.911	134.629
7	765.485		8	1.907	275.386
8	371.67		9	2.07	159.599
9	412.736		10	1.943	124.95
10	314.955
1: 5
1	362.218
2	721.798
3	315.999
4	610.584
5	963.699
6	561.509
7	954.538
8	736.569
9	674.696
10	763.629

## Sheet: FIgure 5
Fig5B			Fig5C			Fig5D			Fig5E			Fig5F			Fig5G
EGFP	100		EER9P1 (μM)	EGFR/GAPDH		PBS	100		PBS	100		PBS	100		Edu_NbHE4-R9	PBS	2×NbEGFR	EER9P1
mCherry-GBP&EGFP	106.893		0	100		NbEGFR	105.429		EER9P1	19.6161		EER9P1	20.6198			20/38	19/39	4/13
mCherry-GBP-PTD1&EGFP	20.3606		0.05	56.5731		2xNbEGFR	108.126		Bafilomycin A1	111.51		Pitstop2	108.052			22/35	30/54	1/7
mCherry-GBP-PTD2&EGFP	41.2851		0.1	15.8579		NbEGFR-R9	75.6644		MG132	119.985		Pitstop2+EER9P1	91.7602			25/46	21/41	2/10
mCherry-GBP-PTD3&EGFP	33.5804		0.25	14.8552		2xNbEGFR-R9	51.7422		EER9P1+Bafilomycin A1	74.2647						24/49	22/44	1/8
			0.5	14.4448		EER9P1	21.1777		EER9P1+MG132	75.6307		PBS	100			27/54	23/43	2/8
EGFP	100		1	14.023					EER9P1+Bafilomycin A1+MG132	100.732		EER9P1	17.7846			17/35	24/52	2/10
mCherry-GBP&EGFP	107.518					PBS	100					Pitstop2	113.029			23/57	18/47	3/9
mCherry-GBP-PTD1&EGFP	25.2894		0	100		NbEGFR	97.2388		PBS	100		Pitstop2+EER9P1	104.231
mCherry-GBP-PTD2&EGFP	52.0314		0.05	50.6863		2xNbEGFR	101.383		EER9P1	23.1475
mCherry-GBP-PTD3&EGFP	31.0036		0.1	17.7767		NbEGFR-R9	81.7471		Bafilomycin A1	97.0625		PBS	100
			0.25	18.8544		2xNbEGFR-R9	52.9927		MG132	97.3466		EER9P1	21.2415
EGFP	100		0.5	24.6999		EER9P1	18.6705		EER9P1+Bafilomycin A1	61.584		Pitstop2	95.6114
mCherry-GBP&EGFP	103.613		1	17.2687					EER9P1+MG132	65.3331		Pitstop2+EER9P1	92.2647
mCherry-GBP-PTD1&EGFP	23.025					PBS	100		EER9P1+Bafilomycin A1+MG132	109.98
mCherry-GBP-PTD2&EGFP	29.2402		0	100		NbEGFR	99.2557
mCherry-GBP-PTD3&EGFP	31.6402		0.05	40.4025		2xNbEGFR	109.977		PBS	100
			0.1	19.9148		NbEGFR-R9	96.0566		EER9P1	21.4797
			0.25	20.1621		2xNbEGFR-R9	62.4676		Bafilomycin A1	101.707
			0.5	20.2687		EER9P1	26.5776		MG132	105.008
			1	19.2927					EER9P1+Bafilomycin A1	77.4122
									EER9P1+MG132	65.8126
									EER9P1+Bafilomycin A1+MG132	106.081

## Sheet: Figure 6
Fig4B-C
PBS-1 (Day)	volume	PBS-2 (Day)	volume	PBS-3 (Day)	volume	PBS-4 (Day)	volume		2×NbEGFR-1 (Day)	volume	2×NbEGFR-2 (Day)	volume	2×NbEGFR-3 (Day)	volume	2×NbEGFR-4 (Day)	volume		EER9P1-1 (Day)	volume	EER9P1-2 (Day)	volume	EER9P1-3 (Day)	volume	EER9P1-4 (Day)	volume
1	180.336	1	129.6	1	185.9	1	168.338		1	151.29	1	120.095	1	108.842	1	122.961		1	163.849	1	126.514	1	128.992	1	144.402
2	231.282	2	150.859	2	225.112	2	207.26		2	190.465	2	150.068	2	160.787	2	181.322		2	176.566	2	164.413	2	148.975	2	162.426
3	277.938	3	168.858	3	244.058	3	258.192		3	242.026	3	171.461	3	187.445	3	231.987		3	199.655	3	170.563	3	164.031	3	202.132
4	288.327	4	203.492	4	270.182	4	288.739		4	276.336	4	198.765	4	218.891	4	268.782		4	212.138	4	191.483	4	167.898	4	226.953
5	295.778	5	232.096	5	292.171	5	341.674		5	293.257	5	203.502	5	252.844	5	337.008		5	216.254	5	203.212	5	192.244	5	240.775
6	319.981	6	247.819	6	326.799	6	352.496		6	386.847	6	207.818	6	293.311	6	370.695		6	230.762	6	209.369	6	229.701	6	260.169
7	372.945	7	319.419	7	360.408	7	467.326		7	473.416	7	222.605	7	428.52	7	411.466		7	255.968	7	210.989	7	254.369	7	267.578
8	440.379	8	348.46	8	422.591	8	515.913		8	486.646	8	267.214	8	486.116	8	499.728		8	260.709	8	219.721	8	290.544	8	270.339
9	469.91	9	394.124	9	490.7	9	567.471		9	503.848	9	339.388	9	516.035	9	554.696		9	269.981	9	224.661	9	260.394	9	299.733
10	501.565	10	483.034	10	564.211	10	648.581		10	537.728	10	377.053	10	671.899	10	671.006		10	280.046	10	242.686	10	253.763	10	320.599
11	667.539	11	570.649	11	652.211	11	839.081		11	600.271	11	516.84	11	733.61	11	811.053		11	294.365	11	271.063	11	276.02	11	326.903
12	706.713	12	601.819	12	788.297	12	890.171		12	688.413	12	670.198	12	831.552	12	959.015		12	301.565	12	292.157	12	286.984	12	347.283
13	891.711	13	689.231	13	875.554	13	1051.05		13	730.915	13	788.978	13	954.401	13	1056.05		13	311.233	13	304.786	13	284.547	13	371.536
14	998.07	14	903.37	14	1044.84	14	1175.51		14	897.711	14	997.353	14	1257.76	14	1198.16		14	320.511	14	329.587	14	291.404	14	384.704
15	1176.84	15	1089.92	15	1133.45	15	1485.72		15	1132.44	15	1116.79	15	1424.95	15	1527		15	323.961	15	333.37	15	282.364	15	391.62
Fig4D
PBS-1 (Day)	weight	PBS-2 (Day)	weight	PBS-3 (Day)	weight	PBS-4 (Day)	weight		2×NbEGFR-1 (Day)	weight	2×NbEGFR-2 (Day)	weight	2×NbEGFR-3 (Day)	weight	2×NbEGFR-4 (Day)	weight		EER9P1-1 (Day)	weight	EER9P1-2 (Day)	weight	EER9P1-3 (Day)	weight	EER9P1-4 (Day)	weight
-12	15.81	-12	16.06	-12	17.29	-12	17.34		-12	17.13	-12	15.19	-12	15.34	-12	15.28		-12	16.16	-12	16.08	-12	14.37	-12	15.05
-11	15.89	-11	16.47	-11	17.48	-11	17.49		-11	17.47	-11	15.47	-11	15.87	-11	15.76		-11	16.87	-11	16.47	-11	14.73	-11	15.33
-10	15.87	-10	16.15	-10	17.63	-10	17.6		-10	17.35	-10	15.37	-10	15.42	-10	15.53		-10	16.34	-10	16.12	-10	15.05	-10	15.79
-9	15.83	-9	16.22	-9	17.56	-9	17.96		-9	17.27	-9	15.93	-9	15.69	-9	15.91		-9	16.69	-9	16.54	-9	14.56	-9	15.62
-8	15.96	-8	16.51	-8	17.92	-8	18.11		-8	17.61	-8	15.62	-8	15.21	-8	15.14		-8	16.21	-8	16.91	-8	14.81	-8	15.41
-7	15.92	-7	16.38	-7	18.06	-7	18.05		-7	17.68	-7	15.86	-7	15.95	-7	15.67		-7	16.95	-7	16.85	-7	15.47	-7	15.94
-6	16.34	-6	16.49	-6	17.87	-6	18.19		-6	17.42	-6	16.08	-6	15.58	-6	15.39		-6	16.58	-6	17.23	-6	15.64	-6	16.18
-5	16.25	-5	16.85	-5	18.33	-5	18.02		-5	17.86	-5	16.23	-5	15.73	-5	15.85		-5	16.73	-5	17.51	-5	15.12	-5	16.27
-4	16.48	-4	16.63	-4	18.21	-4	18.28		-4	17.98	-4	16.54	-4	15.16	-4	15.02		-4	16.42	-4	17.36	-4	15.33	-4	16.26
-3	16.62	-3	16.74	-3	18.42	-3	18.54		-3	17.79	-3	16.45	-3	15.84	-3	15.49		-3	16.84	-3	17.69	-3	14.88	-3	16.32
-2	16.56	-2	17.03	-2	18.74	-2	18.73		-2	17.91	-2	16.71	-2	15.47	-2	15.63		-2	16.47	-2	17.58	-2	15.29	-2	16.1
-1	16.71	-1	16.98	-1	18.45	-1	18.67		-1	17.54	-1	16.8	-1	15.62	-1	15.97		-1	16.62	-1	17.74	-1	14.94	-1	16.23
1	16.57	1	17.01	1	18.74	1	18.78		1	17.15	1	16.08	1	15.96	1	15.94		1	16.93	1	17.54	1	14.81	1	16.53
2	16.61	2	17.17	2	18.67	2	18.48		2	17.45	2	16.24	2	16.38	2	16.47		2	17.35	2	17.71	2	15.12	2	16.38
3	16.8	3	16.72	3	18.51	3	18.75		3	17.12	3	16.15	3	15.57	3	15.12		3	17.26	3	17.09	3	15.08	3	15.92
4	16.31	4	16.65	4	18.46	4	18.25		4	17.85	4	16.13	4	15.92	4	15.7		4	16.58	4	17.99	4	15.12	4	16.6
5	16.98	5	16.88	5	18.68	5	18.56		5	17.41	5	16.2	5	15.36	5	15.08		5	16.97	5	17.56	5	14.89	5	16.46
6	16.28	6	16.61	6	18.2	6	18.94		6	17.94	6	16.34	6	15.53	6	15.03		6	16.78	6	17.48	6	14.82	6	16.58
7	16.01	7	16.23	7	18.03	7	18.78		7	17.26	7	16.04	7	15.27	7	15.12		7	16.9	7	17.16	7	15.15	7	16.44
8	16.59	8	16.2	8	18.23	8	18.79		8	17.32	8	16.06	8	15.13	8	15.95		8	16.44	8	17.49	8	15.41	8	16.28
9	16.65	9	16.19	9	18.11	9	18.26		9	17.1	9	16.54	9	15.9	9	15.55		9	16.26	9	17.26	9	15.2	9	16.12
10	16.72	10	16.07	10	18.6	10	18.95		10	17.34	10	16.77	10	15.65	10	15.36		10	16.56	10	17.44	10	15.11	10	15.86
11	16.75	11	16.76	11	18.7	11	18.7		11	17.28	11	16.18	11	15.96	11	15.66		11	16.25	11	17.6	11	15.23	11	15.74
12	16.21	12	16.38	12	18.33	12	18.26		12	17.63	12	16.72	12	15.34	12	15.34		12	16.84	12	17.45	12	15.17	12	15.88
13	16.92	13	16.83	13	18.42	13	18.95		13	17.65	13	16.5	13	15.96	13	15.75		13	16.72	13	17.65	13	15.34	13	16.01
14	16.46	14	16.17	14	18.84	14	18.34		14	17.78	14	16.82	14	15.65	14	15.68		14	16.57	14	17.82	14	15.17	14	15.84
15	16.57	15	16.56	15	18.56	15	18.21		15	17.38	15	16.48	15	15.56	15	15.34		15	16.62	15	17.61	15	15.22	15	15.64
Fig4F
PBS group	Tumor weight	2×NbEGFR group	Tumor weight	EER9P1 group	Tumor weight
1	1.06	1	1.22	1	0.22
2	0.89	2	1.02	2	0.21
3	0.82	3	0.85	3	0.18
4	0.69	4	0.78	4	0.15

## Sheet: Figure S2
FigS2B
NbEGFR-R9	PCC	NbEGFR-TAT	PCC	NbEGFR-pVEC	PCC	NbEGFR-Bac7	PCC	NbEGFR-C105Y	PCC	NbEGFR-Pep7	PCC
1	0.891	1	0.841	1	0.694	1	0.687	1	0.366	1	0.21
2	0.806	2	0.585	2	0.538	2	0.794	2	0.827	2	0.544
3	0.824	3	0.692	3	0.56	3	0.476	3	0.684	3	0.612
4	0.741	4	0.724	4	0.411	4	0.713	4	0.747	4	0.328
5	0.974	5	0.523	5	0.405	5	0.658	5	0.484	5	0.441
6	0.831	6	0.779	6	0.324	6	0.747	6	0.413	6	0.404
7	0.932	7	0.78	7	0.521	7	0.719	7	0.629	7	0.601
8	0.698	8	0.722	8	0.542	8	0.358	8	0.732	8	0.376
9	0.724	9	0.597	9	0.461	9	0.729	9	0.552	9	0.445
10	0.715	10	0.464	10	0.35	10	0.529	10	0.657	10	0.272
FigS2C
Hela (μM)	0	0.05	0.1	0.25	0.5	1	2.5	5	10	25	50	100
1	100	105.587	96.4052	98.3393	92.143	101.818	91.4703	100.032	99.3536	86.8718	79.3091	70.2749
2	100.52	96.1477	107.684	101.293	98.1448	96.2318	98.6073	92.7947	93.9772	90.3929	73.9012	69.4392
3	105.429	102.418	96.5156	101.866	93.5462	97.9504	97.2198	95.2753	96.2055	88.6954	71.4941	72.356
MDA-MB-231 (μM)	0	0.05	0.1	0.25	0.5	1	2.5	5	10	25	50	100
1	100	101.827	95.1634	94.4701	93.4506	91.1669	92.4311	88.4264	81.7547	85.531	76.6082	62.6693
2	101.134	92.7573	96.0769	95.457	93.4914	99.1599	93.1896	97.1861	100.767	86.5179	80.9473	73.1581
3	103.458	100.791	96.2808	93.5566	94.3152	93.0183	92.6676	90.3268	82.8558	85.6697	77.3015	61.1768
A549 (μM)	0	0.05	0.1	0.25	0.5	1	2.5	5	10	25	50	100
1	100	97.5973	98.7488	95.1668	96.108	96.7945	97.6748	95.8367	92.6478	95.798	87.5988	84.6922
2	97.9737	98.9869	101.102	94.2091	96.8942	92.0499	93.29	94.9675	96.4845	87.9475	89.7524	83.4244
3	99.009	97.9239	92.8361	95.8173	92.753	97.0658	92.0444	96.1744	94.8568	91.1696	89.0216	80.7116
SK-BR-3 (μM)	0	0.05	0.1	0.25	0.5	1	2.5	5	10	25	50	100
1	100	98.839	99.7388	99.0306	92.0704	95.5302	96.7783	95.5824	90.5205	92.2214	87.2814	83.0902
2	97.5155	99.2105	92.9934	91.757	100.482	93.5681	90.12	91.5944	95.2922	89.4989	83.6068	84.7156
3	101.132	101.457	101.022	99.8491	93.4172	96.7725	98.8274	96.668	91.49	92.9238	87.7225	83.9609
OVCAR3 (μM)	0	0.05	0.1	0.25	0.5	1	2.5	5	10	25	50	100
1	100	97.903	96.7631	100.201	99.744	96.1962	97.6226	97.3057	94.8247	90.2284	83.9314	79.7436
2	93.5567	96.2328	98.0128	93.258	95.3062	96.5437	98.9332	99.6099	93.1666	92.4168	87.6682	79.5059
3	103.828	96.7997	97.8726	104.456	99.299	96.8058	97.3483	94.9892	94.5442	96.2267	83.2182	76.4336
FigS2D
Hela (μM)	0	0.05	0.1	0.25	0.5	1	2.5	5	10	25	50	100
1	100	103.964	100.901	106.065	101.94	107.922	98.7436	107.038	99.3273	91.8945	74.6493	66.4048
2	106.677	98.0876	107.666	99.5219	103.708	100.528	108.172	97.4594	98.9548	90.2767	74.9607	68.7286
3	97.8708	105.003	102.246	100.795	98.4545	101.729	99.811	104.275	97.7095	89.1871	73.165	68.6675
MDA-MB-231 (μM)	0	0.05	0.1	0.25	0.5	1	2.5	5	10	25	50	100
1	100	102.986	95.1568	103.729	100.655	113.641	108.499	96.3585	90.0369	80.9041	75.6458	64.9981
2	103.926	107.181	100.692	104.843	106.38	105.499	105.164	92.1563	95.2005	89.9058	76.7091	65.2603
3	103.459	107.997	106.103	100.058	97.684	103.175	103.263	93.1904	90.8016	89.3159	72.7326	62.7914
A549 (μM)	0	0.05	0.1	0.25	0.5	1	2.5	5	10	25	50	100
1	100	97.9982	100.694	95.0668	99.0022	96.8579	102.274	101.686	98.2957	87.6547	88.6649	84.6056
2	96.4117	102.058	96.0522	98.5808	97.6946	101.215	99.6405	90.6357	92.2842	96.3063	86.7561	82.1452
3	97.4838	99.8017	97.9982	100.186	98.8101	96.0398	96.6162	101.357	98.7357	93.2944	84.8906	79.7406
SK-BR-3 (μM)	0	0.05	0.1	0.25	0.5	1	2.5	5	10	25	50	100
1	100	94.7939	95.131	96.1859	99.02	98.0087	100.362	99.4694	91.0985	90.2121	82.1907	83.3205
2	96.4918	95.699	96.8351	99.9064	98.2958	101.923	100.88	97.6903	92.9774	90.7863	86.217	81.3979
3	95.0686	99.9313	92.3781	100.393	99.4507	96.4918	97.1348	102.204	99.2322	88.0709	85.343	80.68
OVCAR3 (μM)	0	0.05	0.1	0.25	0.5	1	2.5	5	10	25	50	100
1	100	98.3195	102.335	105.127	105.974	105.035	108.171	101.336	96.6787	90.8566	87.3501	78.6102
2	101.204	95.951	106.259	97.7836	107.582	97.5653	101.998	104.023	96.1097	93.7081	87.8066	77.1282
3	106.351	97.3073	107.258	100.986	97.3271	105.948	100.814	98.6768	96.0039	96.4736	85.5968	79.821

## Sheet: Figure S3
FigS3B			FigS3D
NbEGFR (μM)	EGFR/GAPDH			EGFR/GAPDH
0	100		PBS	100
1	94.6432		NbEGFR	108.097
2.5	100.996		NbEGFR-R9	21.1359
5	101.635		PBS+R9	112.598
10	108.992		NbEGFR+R9	113.757
20	111.931		NbEGFR-R9+R9	23.3054
0	100		PBS	100
1	96.4262		NbEGFR	107.18
2.5	93.7058		NbEGFR-R9	23.0135
5	93.82		PBS+R9	116.1
10	90.5705		NbEGFR+R9	110.449
20	93.5437		NbEGFR-R9+R9	21.6398
0	100		PBS	100
1	103.945		NbEGFR	103.52
2.5	96.9534		NbEGFR-R9	21.3248
5	98.3991		PBS+R9	106.397
10	94.9496		NbEGFR+R9	108.814
20	100.694		NbEGFR-R9+R9	25.5396

## Sheet: Figure S4
FigS4C
NbPD-L1 (μM)	PD-L1/GAPDH
0	100
1	108.347
2.5	97.3944
5	94.3257
10	101.056
20	92.4445
0	100
1	92.949
2.5	96.9795
5	106.786
10	106.942
20	99.8381
0	100
1	91.2269
2.5	111.205
5	108.032
10	93.5714
20	106.943

## Sheet: Figure S5
FigS5C			FigS5E
NbHER2 (μM)	HER2/GAPDH			EGFR/GAPDH	PD-L1/GAPDH
0	100		PBS	100	100
1	120.234		NbEGFR-R9	18.5789	105.179
2.5	112.245		GBP-R9	102.092	105.851
5	115.494
10	112.321		PBS	100	100
20	106.863		NbEGFR-R9	20.2642	96.3435
			GBP-R9	100.532	107.951
0	100
1	109.104		PBS	100	100
2.5	106.548		NbEGFR-R9	21.4	103.805
5	103.741		GBP-R9	100.099	97.8646
10	112.665
20	107.052
0	100
1	101.79
2.5	114.467
5	117.16
10	117.294
20	112.626

[truncated: 4 more sheets: Figure S9, Figure S11, Figure S12, Western blot]
